# Supplementary material for: The lysin motif-containing proteins, Lyp1, Lyk7 and LysMe3, play important roles in chitin perception and defense against Verticillium dahliae in cotton
Source: BMC Plant Biol. 2017 Sep 4;17:148. doi: 10.1186/s12870-017-1096-1 (PMC5583995; doi:10.1186/s12870-017-1096-1)
Supplement: Supplementary file 1 — Identification of the LysM genes in G. raimondii and their phylogenetic relationships with those in G. arboreum, G. hirsutum and G. barbadense. (XLS 39 kb) [file 12870_2017_1096_MOESM1_ESM.xls]

## Sheet: LysMs
Table S1 Identification of LysM genes in G. raimondii and their phylogenetic relationship with those in G. arboreum, G. hirsutum and G. barbadense
Gene name	Gene ID in Gossypium raimondii	Gene name	Gene ID in D subgenome of Gossypium hirsutum	Gene name	Gene ID in A subgenome of Gossypium hirsutum	Gene name	Gene ID in Gossypium arboreum	Gene name	Gene ID in D subgenome of Gossypium barbadense	Gene name	Gene ID in A subgenome of Gossypium barbadense
GrLyk1	Gorai.005G179900.1	GhLyk1D	Gh_D02G1627	GhLyk1A	Gh_A03G1192	GaLyk1	Cotton_A_40185			GbLyk1A	Gbscaffold870.5
GrLyk2	Gorai.003G061600.1	GhLyk2D	Gh_D03G0560	GhLyk2A	Gh_A02G1137	GaLyk2	Cotton_A_27440	GbLyk2D	Gbscaffold5186.5	GbLyk2A	Gbscaffold12270.5
GrLyk3	Gorai.012G087700.1	GhLyk3D	Gh_D04G0748	GhLyk3A	Gh_A05G2959	GaLyk3	Cotton_A_33568	GbLyk3D	Gbscaffold5667.52	GbLyk3A	Gbscaffold3134.3
GrLyk4	Gorai.006G245600.1	GhLyk4D	Gh_D09G2150	GhLyk4A	Gh_A09G1943	GaLyk4	Cotton_A_32553	GbLyk4D	Gbscaffold7585.23	GbLyk4A	Gbscaffold18653.5
GrLyk5	Gorai.011G164600.1	GhLyk5D	Gh_D10G1462	GhLyk5A	Gh_A10G1055			GbLyk5D	Gbscaffold14925.4	GbLyk5A	Gbscaffold25.5
GrLyk6	Gorai.007G051800.1	GhLyk6D	Gh_D11G0479	GhLyk6A	Gh_A11G0416	GaLyk6	Cotton_A_02028	GbLyk6D	Gbscaffold6540.7	GbLyk6A	Gbscaffold2433.10
GrLyk7	Gorai.007G248700.1	GhLyk7D	Gh_D11G2307	GhLyk7A	Gh_A11G2027	GaLyk7	Cotton_A_34226	GbLyk7D	Gbscaffold16791.9	GbLyk7A	Gbscaffold14278.1
GrLyk8	Gorai.008G070400.1	GhLyk8D	Gh_D12G0633	GhLyk8A	Gh_A12G0620	GaLyk8	Cotton_A_24848			GbLyk8A	Gbscaffold1112.7
				GhLyk9A	Gh_A11G0414	GaLyk9	Cotton_A_02026	GbLyk9D	Gbscaffold2433.12	GbLyk9A	Gbscaffold6540.5
				GhLyk10A	Gh_A11G0415	GaLyk10	Cotton_A_02027			GbLyk10A	Gbscaffold2433.11
										GbLyk11	Gbscaffold5190.1
										GbLyk12	Gbscaffold11959.34
GrLyp1	Gorai.002G205600.1	GhLyp1D	Gh_D01G1698	GhLyp1A	Gh_A01G1457	GaLyp1	Cotton_A_31567	GbLyp1D	Gbscaffold6563.26	GbLyp1A	Gbscaffold2552.17
GrLyp2	Gorai.002G221700.1	GhLyp2D	Gh_D01G1864	GhLyp2A	Gh_A01G1594	GaLyp2	Cotton_A_23949	GbLyp2D	Gbscaffold7571.2	GbLyp2A	Gbscaffold8298.5
GrLyp3	Gorai.010G049700.1	GhLyp3D	Gh_D06G0396	GhLyp3A	Gh_A06G0365	GaLyp3	Cotton_A_16322	GbLyp3D	Gbscaffold37049.1
GrLyp4	Gorai.008G040500.1	GhLyp4D	Gh_D12G0361	GhLyp4A	Gh_A12G0303	GaLyp4	Cotton_A_02101	GbLyp4D	Gbscaffold111.14	GbLyp4A	Gbscaffold7671.14
						GaLyp5	Cotton_A_23947
								GbLyp6D	Gbscaffold6686.14
GrLysMe1	Gorai.009G405000.1	GhLysMe1D	Gh_D04G0984	GhLysMe1A	Gh_A04G0527	GaLysMe1	Cotton_A_36475
GrLysMe2	Gorai.010G149700.1	GhLysMe2D	Gh_D06G2347	GhLysMe2A	Gh_A06G2062	GaLysMe2	Cotton_A_38498	GbLysMe2D	Gbscaffold3567.5	GbLysMe2A	Gbscaffold5331.3
GrLysMe3	Gorai.006G045400.1	GhLysMe3D	Gh_D09G0396	GhLysMe3A	Gh_A09G0375	GaLysMe3	Cotton_A_38059		Gbscaffold3567.4
GrLysMe4	Gorai.006G197100.1	GhLysMe4D	Gh_D09G1704	GhLysMe4A	Gh_A09G1606	GaLysMe4	Cotton_A_21587	GbLysMe4D	Gbscaffold7318.1	GbLysMe4A	Gbscaffold12647.1
GrLysMe5	Gorai.011G140900.1	GhLysMe5D	Gh_D10G1251			GaLysMe5	Cotton_A_21145	GbLysMe5D	Gbscaffold8597.3	GbLysMe5A	Gbscaffold3493.35
GrLysMe6	Gorai.011G141000.1	GhLysMe6D	Gh_D10G1252	GhLysMe6A	Gh_A10G1239			GbLysMe6D	Gbscaffold611.8
GrLysMe7	Gorai.007G094700.1	GhLysMe7D	Gh_D11G0893	GhLysMe7A	Gh_A11G0765	GaLysMe7	Cotton_A_10942	GbLysMe7D	Gbscaffold611.9
GrLysMe8	Gorai.008G116100.1	GhLysMe8D	Gh_D12G1036							GbLysMe8A	Gbscaffold6358.11
GrLysMe9	Gorai.008G281400.1	GhLysMe9D	Gh_D12G2502	GhLysMe9A	Gh_A12G2367	GaLysMe9	Cotton_A_01351	GbLysMe9D	Gbscaffold27582.1
		GhLysMe10D	Gh_D04G0357	GhLysMe10A	Gh_A05G3252	GaLysMe10	Cotton_A_17580	GbLysMe10D	Gbscaffold10878.29	GbLysMe10A	Gbscaffold10878.30
										GbLysMe11A	Gbscaffold20952.8
										GbLysMe12A	Gbscaffold5186.6
GrLysMn1	Gorai.002G015700.1	GhLysMn1D	Gh_D01G0145	GhLysMn1A	Gh_A01G2027	GaLysMn1	Cotton_A_00106	GbLysMn1D	Gbscaffold31415.8
GrLysMn2	Gorai.005G210600.1	GhLysMn2D	Gh_D02G1912	GhLysMn2A	Gh_A03G1452	GaLysMn2	Cotton_A_08959	GbLysMn2D	Gbscaffold8100.3	GbLysMn2A	Gbscaffold23948.5
GrLysMn3	Gorai.009G034400.1	GhLysMn3D	Gh_D05G0330	GhLysMn3A	Gh_A05G0244	GaLysMn3	Cotton_A_09335	GbLysMn3D	Gbscaffold31248.11	GbLysMn3A	Gbscaffold28292.4
GrLysMn4	Gorai.010G085800.1	GhLysMn4D	Gh_D06G0755					GbLysMn4D	Gbscaffold2322.5
GrLysMn5	Gorai.004G241900.1	GhLysMn5D	Gh_D08G2231	GhLysMn5A	Gh_A08G1869	GaLysMn5	Cotton_A_32308			GbLysMn5A	Gbscaffold28672.3
GrLysMn6	Gorai.013G070300.1	GhLysMn6D	Gh_D13G0617	GhLysMn6A	Gh_A13G0514	GaLysMn6	Cotton_A_28706	GbLysMn6D	Gbscaffold284.12
GrLysMn7	Gorai.013G136900.1	GhLysMn7D	Gh_D13G1235	GhLysMn7A	Gh_A13G0987	GaLysMn7	Cotton_A_33404	GbLysMn7D	Gbscaffold21877.5	GbLysMn7A	Gbscaffold17840.10
GrLysMn8	Gorai.013G226500.1	GhLysMn8D	Gh_D13G2054	GhLysMn8A	Gh_A13G1705	GaLysMn8	Cotton_A_03150	GbLysMn8D	Gbscaffold18768.5	GbLysMn8A	Gbscaffold4660.32
				GhLysMn9A	Gh_A12G1221	GaLysMn9	Cotton_A_14585			GbLysMn9A	Gbscaffold1572.4
										GbLysMn10A	Gbscaffold21742.3
