# Supplementary material for: The lysin motif-containing proteins, Lyp1, Lyk7 and LysMe3, play important roles in chitin perception and defense against Verticillium dahliae in cotton
Source: BMC Plant Biol. 2017 Sep 4;17:148. doi: 10.1186/s12870-017-1096-1 (PMC5583995; doi:10.1186/s12870-017-1096-1)
Supplement: Supplementary file 3 — Prediction of the signal peptides, subcellular localization, and transmembrane domains of LysM genes in G. raimondii. (XLS 32 kb) [file 12870_2017_1096_MOESM3_ESM.xls]

## Sheet: Sheet2
Table S2 Signal peptides, subcellular localization, and transmembrane domain prediction of LysM genes in G. raimondii.
Gene name	Signal peptide region	Chromosomal position	Subcellular location	Transmembrane domains
GrLyk1	Between 31 and 32	D2	Secretory pathway	YES
GrLyk2	Between 25 and 26	D3	Secretory pathway	YES
GrLyk3	Between 21 and 22	D4	Secretory pathway	YES
GrLyk4	Between 22 and 23	D9	Secretory pathway	YES
GrLyk5	Between 25 and 26	D10	Secretory pathway	YES
GrLyk6	NO	D11	Secretory pathway	YES
GrLyk7	Between 27 and 28	D11	Secretory pathway	YES
GrLyk8	Between 21 and 22	D12	Secretory pathway	YES
GrLyp1	Between 29 and 30	D1	Secretory pathway	YES
GrLyp2	Between 28 and 29	D1	Secretory pathway	NO
GrLyp3	Between 28 and 29	D6	Secretory pathway	NO
GrLyp4	Between 20 and 21	D12	Secretory pathway	NO
GrLysMe1	Between 29 and 30	D5	Secretory pathway	NO
GrLysMe2	Between 28 and 29	D6	Secretory pathway	NO
GrLysMe3	NO	D9	Secretory pathway	YES
GrLysMe4	NO	D9	Secretory pathway	NO
GrLysMe5	Between 29 and 30	D10	Secretory pathway	NO
GrLysMe6	Between 29 and 30	D10	Secretory pathway	NO
GrLysMe7	NO	D11		NO
GrLysMe8	NO	D12	Mitochondrion	NO
GrLysMe9	NO	D12	Chloroplast	YES
GrLysMn1	NO	D1		NO
GrLysMn2	NO	D2		NO
GrLysMn3	NO	D5		NO
GrLysMn4	NO	D6		NO
GrLysMn5	NO	D8		NO
GrLysMn6	NO	D13		NO
GrLysMn7	NO	D13		YES
GrLysMn8	NO	D13		NO
