# Supplementary material for: The lysin motif-containing proteins, Lyp1, Lyk7 and LysMe3, play important roles in chitin perception and defense against Verticillium dahliae in cotton
Source: BMC Plant Biol. 2017 Sep 4;17:148. doi: 10.1186/s12870-017-1096-1 (PMC5583995; doi:10.1186/s12870-017-1096-1)
Supplement: Supplementary file 9 — Information on the PCR primers used in this study. (XLS 36 kb) [file 12870_2017_1096_MOESM9_ESM.xls]

## Sheet: Primers
Table S5 Information of PCR primers used in this study.
Gene name	Description	Primer Sequence	Restriction enzyme site
GrLyk1	qRT-PCR	AGATGTTGTATTAACGCTTT
		ATTGCTGAGAAATGAGTAAA
GrLyk2	qRT-PCR	ATCCTATTATCCTCAGTTGA
		CACATAAGTATGAAGACGAA
GrLyk3	qRT-PCR	ACATCATCCACAACATCCAATC
		TTATCAAGAGGACAAGAGGCTAT
GrLyk4	qRT-PCR	TAAGAGTGATGATTTGGTATTCG
		ACTACAATGAGTGTCGGATAT
GrLyk5	qRT-PCR	ATGGAGAGTGTGATGAAT
		TGGACAAAGCATATACAAC
GrLyk7	qRT-PCR	ATGATCTCAATGCTCGTCCTT
		CTCACTACCTCGCACTGGTT
GrLyk8	qRT-PCR	TGACACCTGAGATGGATAT
		CATGATTGTTAGTATTCTTTCTG
GrLyp1	qRT-PCR	AACTCAACCATCTTCACTA
		TAAGCAAGACCGATATGATA
GrLyp2	qRT-PCR	CTATCGGAAGTACATCTGA
		AAGACTAGACAAGGAGAAG
GrLyp3	qRT-PCR	ATGCTTCGACATTGATGAATT
		AATAGCCACCACAACTTACA
GrLyp4	qRT-PCR	CGAACCTAGAACTCACAATGT
		AACCAAGCAAGACCAAGATG
GrLysMe1	qRT-PCR	AACACAATCCTCACATACAT
		TCAATACAACTACGGTCTAC
GrLysMe2	qRT-PCR	ACTGTGATTCTCTCTTTGTTG
		GGCTTGTTGTCCTTATTCAT
GrLysMe3	qRT-PCR	TTGCCTTATTGACCTTAA
		TTCTCCTACCACATAGAT
GrLysMe4	qRT-PCR	CTAATCTTAACTGCGATACA
		GCTTGAATAAGGTGATGAT
GrLysMe5	qRT-PCR	TTAGCATCACTCAAGCATTCAAT
		CATCAACGCAGAGCCATTC
GrLysMn2	qRT-PCR	ACTAACTCTTGATGAATGGATGA
		ATGATGAGCAGCAAGGATT
GrLysMn3	qRT-PCR	TGATGAATGGATAAGACTTGATT
		TAACGATGTAGCACGATGA
GrLysMn5	qRT-PCR	ACATTGTTGAATAGAGTGAC
		AATAGTATTGAGCAGTTCCA
GrLysMn6	qRT-PCR	GCAGCCCTTAATCCTCATA
		AGCAGAACTCATCAACACT
GbLYP1	VIGS Vector construct	CGGAATTCGCAACTTTAGCTCGGATTA	EcoRI
		CGAGCTCGATAACAATGTCCCATTTCA	SacI
GbLYK7	VIGS Vector construct	CGGAATTCGCCTCAGTCCCTCAAATACC	EcoRI
		CGAGCTCCTTGGAAAGAACCTCGAAAA	SacI
GbLysMe3	VIGS Vector construct	CGGAATTCATGAAGAAATCGTGGGCGCT	EcoRI
		CGGGATCCCTATAGTTTTCTAGCAGGTG	BamHI
GbLysMn6	VIGS Vector construct	CGGAATTCCCACCATCACCTTGCTTGTC	EcoRI
		CGGGATCCTTGCCAGTGTTATCTTCCTTCA	BamHI
GbLYP1	Subcellular localization vector construct	ATTTACGAACGATAGGGTACCATGGGGTTCTCTAAACTGTTTGTTATAA
		GCCCTTGCTCACCATGGATCCGATTGTTTCAAGCATTACTAGATGGAG
GbLYK7	Subcellular localization vector construct	ATTTACGAACGATAGGGTACCATGGCAGTTGGAAGATTGAAACC
		GCCCTTGCTCACCATGGATCCCCTCGCACTGGTTAGAGATGTGG
GbLysMe3	Subcellular localization vector construct	ATTTACGAACGATAGGGTACCATGAAGAAATCGTGGGCGC
		GCCCTTGCTCACCATGGATCCTAGTTTTCTAGCAGGTGAAGAAATGAT
GbLysMn6	Subcellular localization vector construct	ATTTACGAACGATAGGGTACCATGCTGATGGAAAGGGAGAGG
		GCCCTTGCTCACCATGGATCCATCAAGCGCCGCTTTGTTT
EDS5	qRT-PCR	ACGCCTTCTTTCTCCTAC
		TTTGACCCAACTGTGACA
SID2	qRT-PCR	AGAACTCAAGACATCTCAGT
		AAAGAAACCAAATCTCCAGAC
PAD4	qRT-PCR	GGATGACGGTTTGATGTGTAGC
		TGCGACTCTTTCGTATCTGTCA
EDS1	qRT-PCR	CCAGGGGCAGATCAACAGAG
		TGGGTTTTTCATGGCAAGCA
GbAOS	qRT-PCR	TGCCACCTGGTCCTTTCATTTC
		GCGTGTTTGGGCTCGGAAGGGTCG
GbOPR3	qRT-PCR	AGAGGTCCACTCCTGGCGGCTT
		CCACCTGTTCTTCATTGTAGATTCC
GbMYC2	qRT-PCR	GCTCCGCCACTACCGTGCTC
		CTCGAAGCACTTTTTTACGGTGTTC
GbJaz1	qRT-PCR	AGCCTCAAAAAGGAAGACCTCAAAC
		TGGCTGCTCAATCACCATAGTAATC
GbRBOH	qRT-PCR	AACTCAAGCCAACTCAAG
		AGCCACAACATCATAACC
GbCAT1	qRT-PCR	GGATCTCATACTGGTCTC
		GCCTTTCTACATTTCAGTC
GbSOD	qRT-PCR	ATGAACTTAGCAAGACGACAGGGAA
		TGCAAGCGGATTACTGAGAGATACA
GbPOD	qRT-PCR	AATATAAGCCCTTTAACTGGTACGG
		AGTTTTTGTAAATCAACAAACGTCG
GbPR1	qRT-PCR	AAGAATGTGGGTTAGTGAGAGGGT
		ACCACTTGAGTATAATGCCCGC
GbPR4	qRT-PCR	TTGCGGCAATGGCTTCAATC
		TGCTCTCACATTATTCGGCA
GbPR5	qRT-PCR	AAGGAGTCCACCACAATCACCG
		CTGGCACTGCTATGGCTCGTAT
GbPR10	qRT-PCR	TTTTACACTGTTGGCGACTATGTGA
		TTAGTTGCAGGCATCAGGGTTAG
